# Supplementary material for: TIM-3 Expression on Dendritic Cells in Colorectal Cancer
Source: Cancers (Basel). 2024 May 15;16(10):1888. doi: 10.3390/cancers16101888 (PMC11120027; doi:10.3390/cancers16101888)
Supplement: Supplementary file 1 [file cancers-16-01888-s001.zip]

Archive with 1 entries (1 files):
- cancers-2960081-supplementary.pdf
